# Supplementary material for: Functional characterization of Fagopyrum tataricum ZIP gene family as a metal ion transporter
Source: Front Plant Sci. 2024 Apr 12;15:1373066. doi: 10.3389/fpls.2024.1373066 (PMC11062324; doi:10.3389/fpls.2024.1373066)
Supplement: Supplementary Table 1 — The primers used in this study. [file Table_1.xlsx]

## Sheet: Sheet2
Assays	Genes	Primer sequences (5'–3')
qRT-PCR	FtZIP1	AAGAGGATGGTGTCAGTCGG
		TGTGAGATGCAGCCTCCTAG
	FtZIP2	ACAATGAGGATAGCGCGAGA
		AGCAACGACATCAATCCAGC
	FtZIP3	CAGGTCCTGGAACTCGGAAT
		AGAAACACGCCATCAACACC
	FtZIP4	TCGGGTATTGCAGTTGGGAT
		AAGCCGGACATTACACCTCA
	FtZIP5	CAGACCGGCCATTTGTTTCT
		CCCACAAGCCAAACCCATAG
	FtZIP6	CGTTGGGAACTTCAGAGAGC
		GATTCCAATGGCGAGTCCTA
	FtZIP7	TTACAGGGTGAGTGAGCAGG
		TCTGTGACATCCCCATCGTC
	FtZIP8	CACCGGAGCAGTACACATTG
		TGATGTGCCACAGGATCCTT
	FtZIP9	GTCCTGGAAGTTGGGGTGAT
		TTTGGAGCCTGAACTTTGCC
	FtZIP10	ACCTATCATCGCCGTGCATA
		TCCTCATCAGCGGACTTCTC
	FtZIP11	GGCGATCTTCTTCTCCCTCA
		GGTTCTTGAAATCGGCAGCT
	FtZIP12	CTCGGTGGTGATAGGGTTGT
		TGGTGTTGTGGTCGAGAAGA
	FtZIP13	GCCTGAGAAGCCATGGAAAG
		TCACCCATCTCAACCTCCAC
	FtH3	GAAATTCGCAAGTACCAGAAGAG
		CCAACAAGGTATGCCTCAGC
Localization	FtZIP2	AGAGGACACGCTCGAGATGGTCTTCTTCCAGGATCTT
		CCTTGCTCATCTCGAGTGCCCAGATGGCGAGCAACGA
	FtZIP6	AGAGGACACGCTCGAGATGGCGAACTGGGTTAACTCG
		CCTTGCTCATCTCGAGAGCCCATTTAGCTAAAACAGA
Yeast complementation assay	FtZIP2	GGGATCCATGGTCTTCTTCCAGGATC
		GTCTAGATGCCCAGATGGCGAG
	FtZIP3	GGGTACCATGTCCCTCTTCCAGGATTT
		GGAATTCTGACCATATTGCAAGGGAGG
	FtZIP4	GGGTACCATGTCCTTCTTTGAGGGTTTC
		GGAATTCTGTCCAAACCGCGAGC
	FtZIP5	GGGATCCATGGCTCATCGTCGATCTC
		GGAATTCAGTATCCCAAATCATGACGACAG
	FtZIP6	GGGATCCATGGCGAACTGGGTTAACTC
		GTCTAGAAGCCCATTTAGCTAAAACAG
	FtZIP7	GGGTACCATGGCCGGCTGTCCTCCAAA
		GTCTAGAAGCCCAAAGAGCAAGTATAGACATGG
	FtZIP9	GGGTACCATGGTGGCTGCAGTTGG
		GGAATTCATAGGTCCACAAGTGCCATG
	FtZIP10	GGGTACCATGGCTAACCGGATACTCTT
		GGAATTCAGCCCATTTAGCCAAGATAG
	FtZIP11	GGTACCATGATAAAGGCATTCGCGG
		GGAATTCAGCCCATATGGCCAAAACA
	FtZIP12	GGGTACCATGATTGGTGTCTGCCTTCC
		GGAATTCTGCCCATTTGGCCATTATGG
